# Supplementary material for: Non-thermal plasma treated solution with potential as a novel therapeutic agent for nasal mucosa regeneration
Source: Sci Rep. 2018 Sep 13;8:13754. doi: 10.1038/s41598-018-32077-y (PMC6137218; doi:10.1038/s41598-018-32077-y)
Supplement: Supplementary file 2 — Supplementary Dataset 1 [file 41598_2018_32077_MOESM2_ESM.xlsx]

## Sheet: Sheet1
MTT assay
1st				2st				3st
0.84	0.79	0.946		0.762	0.817	0.955		1.204	1.043	1.14			BEAS2B MTT assay
0.813	0.857	0.966		0.846	0.933	0.977		1.29	1.205	1.44
0.814	0.873	0.925		0.892	0.946	1.039		1.23	1.277	1.384
0.815	0.809	0.925		0.882	0.893	1.039		1.27	1.372	1.397
0.816	0.873	0.972		0.895	0.95	1.038		1.248	1.337	1.467
0.722	0.809	0.788		0.867	0.893	1.089		1.2	1.196	1.236
control	10	30		control	10	30		control	10	30
0.8145	0.853	0.947		0.87875	0.9305	1.02325		1.2595	1.29775	1.422
BrDu Assay
1st				2st				3st
0.517	0.561	0.67		0.601	0.555	0.667		0.566	0.595	0.638			BEAS2B BrDu assay
0.477	0.561	0.65		0.503	0.537	0.621		0.563	0.557	0.606
0.47	0.529	0.638		0.515	0.539	0.587		0.489	0.559	0.6
0.455	0.496	0.611		0.513	0.537	0.594		0.47	0.527	0.591
0.453	0.495	0.607		0.479	0.499	0.605		0.459	0.49	0.577
0.43	0.464	0.522		0.445	0.43	0.499		0.404	0.43	0.469
control	10	30		control	10	30		control	10	30
0.46375	0.52025	0.6265		0.5025	0.528	0.60175		0.49525	0.53325	0.5935
