# Supplementary material for: Non-thermal plasma treated solution with potential as a novel therapeutic agent for nasal mucosa regeneration
Source: Sci Rep. 2018 Sep 13;8:13754. doi: 10.1038/s41598-018-32077-y (PMC6137218; doi:10.1038/s41598-018-32077-y)
Supplement: Supplementary file 3 — Supplementary Dataset 2 [file 41598_2018_32077_MOESM3_ESM.xlsx]

## Sheet: Sheet1
Wound migration assay ( Fig 2B )																Invasion assay ( Fig 2D )
Text 1	Text 2	Text 3	Image Name	Region Name	Width	Height	Area	Thresholded Area	Average	Standard Deviation	Signal to Noise	Integrated	Minimum	Maximum		1st
	1st	control 1	Untitled-1	No Region	600	1536	921600	486045	101.448	25.4298	3.98933	37134525	31	162		control	NTS
		control 2	Untitled-2	No Region	600	1536	921600	457328	108.257	30.1739	3.58777	49509025	22	199		694	1753		0.993321	2.50906
		control 3	Untitled-3	No Region	600	1536	921600	481954	110.097	30.2653	3.63773	53061681	26	200		705	1526		1.00906	2.18416
	2st	control 1	Untitled-1	1	600	1536	921600	436311	105.551	30.2435	3.49002	56607949	26	205		697	1661		0.997614	2.37739
		control 2	Untitled-2	No Region	600	1536	921600	478056	105.198	27.5219	3.82235	71330363	26	196
		control 3	Untitled-3	No Region	600	1536	921600	487915	108.923	30.4863	3.57286	85822358	26	208		698.667	1646.67
	3st	control 1	Untitled-1	No Region	600	1536	921600	435965	107.828	31.0057	3.47769	47009322	27	203
		control 2	Untitled-2	No Region	600	1536	921600	412944	110.859	32.0018	3.46416	53538832	24	206
		control 3	Untitled-3	No Region	600	1536	921600	404234	151.995	46.7982	3.24788	76640993	10	225		2st
	1st	NTS 1	Untitled-1	No Region	600	1536	921600	238914	145.209	47.3997	3.0635	65186262	7	224		control	NTS
		NTS 2	Untitled-2	No Region	600	1536	921600	241842	138.366	47.9473	2.88579	63903205	16	221		688	1722		0.991354	2.48127
		NTS 3	Untitled-3	No Region	600	1536	921600	263070	138.94	37.206	3.73435	36551041	18	198		695	1524		1.00144	2.19597
	2st	NTS 1	Untitled-1	No Region	600	1536	921600	237492	126.821	34.2742	3.7002	26314433	21	182		699	1657		1.0072	2.38761
		NTS 2	Untitled-2	No Region	600	1536	921600	257492	126.821	34.2742	3.7002	26314433	21	182
		NTS 3	Untitled-3	No Region	600	1536	921600	242596	146.257	41.7944	3.49943	60344858	17	213		694	1634.33
	3st	NTS 1	Untitled-1	No Region	600	1536	921600	234155	133.224	41.2856	3.41124	66327545	12	224
		NTS 2	Untitled-2	No Region	600	1536	921600	252414	141.455	44.5244	3.05546	62147851	15	222
		NTS 3	Untitled-3	No Region	600	1536	921600	252141	140.265	36.5355	3.04545	65322356	18	117
																3st
																control	NTS
																702	1627		1.01153	2.34438
																703	1666		1.01297	2.40058
																677	1522		0.975504	2.19308
																694	1605
