# Supplementary material for: Non-thermal plasma treated solution with potential as a novel therapeutic agent for nasal mucosa regeneration
Source: Sci Rep. 2018 Sep 13;8:13754. doi: 10.1038/s41598-018-32077-y (PMC6137218; doi:10.1038/s41598-018-32077-y)
Supplement: Supplementary file 4 — Supplementary Dataset 3 [file 41598_2018_32077_MOESM4_ESM.xlsx]

## Sheet: Sheet1
	Western blot ( p-EGFR, EGFR )
	p-EGFR					GAPDH
	control	10s	30s			control	10s	30s
1st	5.94221e+07	1.20366e+08	1.7235e+08			3.3023e+08	354592015	349050016
2st	5.84174e+07	1.32007e+08	1.75513e+08			3.32139e+08	3.48547e+08	334143013
3st	5.91144e+07	1.26012e+08	1.72352e+09			3.30121e+08	359563233	331325222
Aver	58984622					3.3083e+08	3.54234e+08	3.38173e+08
	EGFR
1st	2.65505e+08	2.69348e+08	2.67737e+08
2st	2.66417e+08	2.64741e+08	2.61248e+08
3st	2.66484e+08	2.65988e+09	2.60141e+08
Aver	2.66136e+08
	Control	10s	30s
1st	GAPDH : p-EGFR
	5.94221e+07	1.20366e+08	1.7235e+08
	3.3023e+08	354592015	349050016
	0.179941	0.33945	0.493769			0.18	0.34	0.49		1	1.88889	2.72222
2st	GAPDH : p-EGFR					0.18	0.38	0.53		1	2.11111	2.94444
	5.84174e+07	1.32007e+08	1.75513e+08			0.18	0.35	0.52		1	1.94444	2.88889
	3.32139e+08	3.48547e+08	334143013
	5.84174e+07				Ratio	1	1.94444	2.88889
	0.175882	0.378736	0.525262
3st	GAPDH : p-EGFR
	5.91144e+07	1.26012e+08	1.72352e+08
	3.30121e+08	359563233	331325222
	0.179068	0.35046	0.520191
	Control	10s	30s
1st	GAPDH : EGFR
	2.65505e+08	2.69348e+08	2.67737e+08
	3.3023e+08	354592015	349050016			0.8	0.8	0.81		1.02564	1.02564	1.03846
	0.804	0.7596	0.767045			0.76	0.76	0.74		0.974359	0.974359	0.948718
	2.66417e+08	2.64741e+08	2.61248e+08			0.77	0.74	0.79		0.987179	0.948718	1.01282
	3.32139e+08	3.48547e+08	334143013
	0.802126	0.759557	0.781846		Ratio	1	0.948718	1.01282
	2.66484e+08	2.65988e+08	2.60141e+08
	3.30121e+08	359563233	331325222
	0.807231	0.739752	0.785154
