# Supplementary material for: Non-thermal plasma treated solution with potential as a novel therapeutic agent for nasal mucosa regeneration
Source: Sci Rep. 2018 Sep 13;8:13754. doi: 10.1038/s41598-018-32077-y (PMC6137218; doi:10.1038/s41598-018-32077-y)
Supplement: Supplementary file 5 — Supplementary Dataset 4 [file 41598_2018_32077_MOESM5_ESM.xlsx]

## Sheet: Sheet1
Western blot 정량
E-cadherin			Slug			Zo-1
control	10s	30s	control	10s	30s	control	10s	30s
3.08081e+08	2.77471e+08	1.6788e+08	4.06018e+08	425587437	4.68651e+08	4.05374e+08	3.77715e+08	4.46618e+08	1st
3.07915e+08	2.74212e+08	1.62249e+08	4.06112e+08	421214721	4.62124e+08	4.04212e+08	3.71213e+08	4.12247e+08	2st
3.07941e+08	274527441	165214411	4.05912e+08	431258742	461214420	4.04571e+08	374512578	429432594	3st
3.07979e+08	2.75404e+08	1.65114e+08	4.06014e+08	426020300	4.63996e+08	4.04719e+08	3.7448e+08	4.29433e+08	Aver
GAPDH
4.87724e+08	4.82098e+08	4.74623e+08	4.87724e+08	4.82098e+08	4.74623e+08	4.87724e+08	4.82098e+08	4.74623e+08	1st
486793872	486964209	487216008	488864635	482290558	472989367	487133910	483679354	484574141	2st
485341613	483270180	473633218	488179259	488549515	478335233	485883174	482773918	484424111	3st
0.631671	0.575548	0.353711	0.832475	0.882782	0.987416	0.831154	0.783483	0.940996
0.632536	0.563106	0.333012	0.830726	0.873363	0.977029	0.829777	0.767477	0.850742
0.634484	0.568062	0.348824	0.831482	0.882733	0.964208	0.832651	0.775751	0.886481
0.632897	0.568905	0.345182	0.831561	0.879626	0.976218	0.831194	0.77557	0.892739
0.997901	0.909239	0.558786	1.31513	1.3946	1.5599	1.31304	1.23773	1.48656
0.999267	0.889583	0.526085	1.31236	1.37972	1.54349	1.31086	1.21244	1.34398
1.00234	0.897412	0.551064	1.31356	1.39452	1.52323	1.3154	1.22552	1.40044
0.999837	0.898745	0.545312	1.31368	1.38961	1.54221	1.3131	1.22523	1.41033
	0.00972458	0.00128459	2.39248e-05	0.000369498	0.000221523	1.68104e-05	0.00311006	0.0280479
