# Supplementary material for: Non-thermal plasma treated solution with potential as a novel therapeutic agent for nasal mucosa regeneration
Source: Sci Rep. 2018 Sep 13;8:13754. doi: 10.1038/s41598-018-32077-y (PMC6137218; doi:10.1038/s41598-018-32077-y)
Supplement: Supplementary file 6 — Supplementary Dataset 5 [file 41598_2018_32077_MOESM6_ESM.xlsx]

## Sheet: Sheet1
REAL TIME PCR
MMP2	1st			MMP2	2st			MMP2	3st
c	23.205	24.775	22.27	c	23.795	24.891	24.2265	c	23.147	24.474	23.587
10	21.292	27.663	29.147	10	22.678	28.989	29.225	10	22.147	26.147	29.852
30	31.508	32.599	39.555	30	35.373	38.813	39.2258	30	31.558	33.414	39.369
MMP9	1st			MMP9	2st			MMP9	3st
c	28.796	31.636	29.416	c	27.223	31.113	28.124	c	28.784	29.147	29.745
10	37.52	35.552	36.536	10	37.03	35.211	35.25	10	39.147	35.743	37.138
30	52.291	51.095	51.154	30	51.124	49.553	50.5877	30	55.144	51.325	53.147
BEAS2B Zymogram
control	10	30
277798	481019	569577	active MMP9	1st	1.0197	1.76565	2.09071
285274	474155	497404		2st	1.04714	1.74045	1.82579
254224	475930	478477		3st	0.933165	1.74697	1.75632
272432	477587	533491				2.84194e-05	0.00115763
control	10	30
342128	437472	527029	active MMP2	1st	1.04054	1.33051	1.60289
325471	401471	534718		2st	0.989878	1.22102	1.62627
317760	382841	529701		3st	0.966425	1.16436	1.61102
333799	419472	530873				0.0109498	0.00215937
